# Supplementary material for: Borrelia burgdorferi Migration Assays for Evaluation of Chemoattractants in Tick Saliva
Source: Pathogens. 2022 May 1;11(5):530. doi: 10.3390/pathogens11050530 (PMC9147933; doi:10.3390/pathogens11050530)
Supplement: Supplementary file 1 [file pathogens-11-00530-s001.zip]

Archive with 1 entries (1 files):
- pathogens-1692123-supplementary.pdf
